# Supplementary material for: Short-form adaptive measure of financial toxicity from the Economic Strain and Resilience in Cancer (ENRICh) study: Derivation using modern psychometric techniques
Source: PLoS One. 2022 Aug 25;17(8):e0272804. doi: 10.1371/journal.pone.0272804 (PMC9409561; doi:10.1371/journal.pone.0272804)
Supplement: S1 Data — (CSV) [file pone.0272804.s005.csv]

Item1	Item2	Item3	Item4	Item5	Item6	Item7	Item8	Item9	Item10	Item11	Item12	Item13	Item14	Item15
10	7	10	10	10	4	8	7	10	10	10	0	0	0	0
10	0	10	10	10	10	10	10	10	10	10	0	5	0	0
8	10	9	10	10	3	10	6	10	10	0	10	9	10	10
10	10	1	10	10	10	10	10	10	10	0	10	10	6	0
10	10	8	8	0	0	0	0	10	10	10	8	8	5	5
9	8	8	9	10	8	10	10	10	10	8	7	7	0	5
0	8	2	7	2	5	1	1	3	0	0	4	0	1	1
5	0	6	5	8	1	0	0	2	0	4	0	0	0	0
5	0	0	7	0	0	1	1	1	1	2	0	3	0	1
0	0	3	1	0	0	10	2	0	0	0	0	2	0	10
9	2	10	7	2	0	7	4	9	9	6	1	1	1	0
5	0	1	3	0	0	9	9	2	1	0	0	9	9	0
3	0	3	2	0	0	0	1	0	1	0	0	1	0	0
10	10	10	10	4	0	0	0	10	10	10	0	0	0	10
8	3	10	8	8	6	7	6	8	9	4	0	7	4	0
0	0	0	0	0	0	0	0	0	0	0	0	0	0	0
10	6	7	8	4	0	0	0	4	5	4	2	0	0	0
6	1	3	7	5	2	7	5	4	5	2	2	2	2	3
0	0	4	0	0	0	0	0	1	0	0	0	0	0	0
6	0	7	4	0	0	4	0	3	0	0	0	1	0	0
0	3	6	4	3	4	5	4	2	0	3	0	0	2	0
1	0	1	0	0	0	5	0	0	1	0	0	0	0	0
0	0	0	0	0	0	0	0	0	0	0	0	0	0	0
0	0	10	8	0	0	5	0	0	0	2	0	0	0	0
0	0	3	0	0	0	4	1	2	2	6	0	1	0	0
0	0	0	0	0	0	4	5	3	0	0	0	5	5	0
10	2	0	5	3	5	5	8	5	5	0	0	0	5	5
1	4	5	3	4	4	6	0	0	1	2	0	0	0	0
7	7	9	9	7	5	8	8	7	2	2	8	4	5	7
0	0	0	0	0	0	0	0	0	0	0	0	0	0	0
7	7	9	7	7	5	5	9	2	0	0	9	9	5	9
10	10	8	10	0	0	0	3	10	6	0	0	0	0	0
9	10	8	8	10	9	10	10	4	0	4	0	9	9	10
6	6	5	6	3	3	2	2	3	6	3	1	1	2	1
0	9	10	8	7	1	8	8	7	8	8	1	5	5	5
6	6	8	4	1	2	1	3	1	6	8	0	3	2	0
10	0	10	2	5	2	10	10	6	10	3	0	10	10	7
3	2	6	3	0	0	0	0	0	2	1	0	0	0	0
10	10	10	10	10	7	10	10	8	10	10	3	3	3	0
7	10	10	10	5	0	2	0	10	10	10	0	5	0	0
2	3	5	8	5	3	6	4	5	3	0	0	5	2	0
7	7	9	9	0	0	2	4	4	8	10	0	1	0	0
0	0	1	0	0	0	0	0	0	0	0	0	0	0	0
9	10	10	10	0	3	0	1	9	10	10	9	4	0	6
10	10	10	10	10	10	10	10	10	10	10	0	10	5	0
6	2	9	9	8	0	9	3	6	6	0	0	0	0	0
0	0	0	0	0	0	2	1	0	0	5	0	2	0	0
2	0	2	1	0	0	7	7	3	3	0	0	6	0	0
0	0	0	0	0	0	0	0	0	0	0	0	0	0	0
10	10	10	10	0	0	10	2	10	10	10	0	1	0	0
0	0	0	0	0	0	0	0	0	0	0	0	0	0	0
3	0	4	0	0	0	8	4	10	7	5	0	7	0	0
4	6	9	8	6	3	9	6	4	0	0	7	10	7	3
10	3	5	7	3	10	10	8	10	10	10	0	5	3	0
9	8	10	10	6	4	9	9	10	10	10	5	9	0	0
0	1	1	3	0	0	5	5	3	0	0	3	4	0	0
0	0	1	0	0	0	0	4	0	0	1	0	2	0	0
0	7	0	6	0	0	0	0	0	0	4	10	0	3	0
8	8	9	7	2	0	10	0	10	10	10	1	1	2	0
0	0	4	1	0	0	0	0	0	1	0	0	4	7	0
4	8	8	7	4	2	4	4	3	4	7	0	4	0	4
0	0	7	2	9	9	1	8	0	0	0	0	0	0	0
9	6	10	8	7	6	9	5	8	8	7	5	8	4	0
3	4	9	7	2	2	10	10	8	8	0	9	10	10	10
3	0	5	2	0	0	10	10	0	0	0	0	5	0	0
6	1	9	0	0	0	10	5	5	7	2	0	5	0	0
1	2	1	3	0	0	0	0	1	1	0	0	0	0	0
0	0	8	1	0	0	0	0	1	0	0	0	0	0	0
3	0	5	0	0	0	0	0	3	3	3	0	0	0	0
1	0	2	0	0	0	1	4	2	1	3	0	3	5	0
10	8	10	10	0	0	10	10	10	10	10	0	10	1	0
5	0	0	3	0	0	0	0	9	5	3	0	0	0	0
0	2	0	1	1	0	0	1	0	0	0	0	0	0	0
0	0	0	0	0	0	0	3	0	0	0	0	2	0	0
7	8	9	9	9	7	8	8	8	8	8	8	9	9	9
0	10	10	10	10	10	10	6	8	10	10	10	10	10	10
7	10	10	10	6	2	0	0	9	7	10	0	0	0	0
10	10	10	3	10	8	3	2	10	10	10	0	2	0	0
2	5	5	7	6	6	10	6	5	5	0	4	7	5	3
10	10	10	10	0	5	10	8	10	10	10	7	6	10	10
10	10	10	10	10	0	0	5	9	10	5	0	5	0	0
0	0	0	0	0	0	0	0	0	0	7	0	0	0	0
5	1	5	2	0	0	10	0	3	3	1	0	10	10	0
5	0	10	0	0	0	5	0	3	3	0	0	0	0	1
7	5	7	8	5	0	10	4	4	4	5	1	0	0	0
9	1	1	1	8	5	10	9	9	10	8	0	0	0	0
8	3	8	10	6	4	10	10	7	8	10	0	10	0	10
6	6	6	5	6	3	8	5	5	6	5	0	5	4	5
10	10	10	9	9	8	10	0	2	10	5	0	0	0	2
2	2	2	8	8	5	7	4	7	1	7	6	9	3	3
3	0	10	4	0	0	8	8	4	1	0	0	10	10	1
5	5	0	5	0	0	0	0	0	5	10	0	0	0	0
10	10	10	10	0	0	10	10	10	10	10	0	10	10	10
4	5	8	7	2	0	8	2	7	5	4	4	5	0	0
8	8	5	9	0	4	0	0	7	8	8	0	0	0	0
10	0	2	3	0	3	10	2	0	10	0	0	0	0	0
5	5	6	5	3	0	0	0	3	2	0	0	0	0	0
6	0	6	6	0	0	1	2	2	6	0	0	0	0	0
0	0	8	1	0	0	0	0	0	0	0	0	2	0	0
2	0	4	1	1	0	1	0	1	1	1	0	0	3	0
3	0	0	10	4	0	9	0	5	0	0	0	7	0	5
7	0	0	7	3	0	10	7	3	6	5	0	7	10	8
0	0	0	0	0	0	10	9	0	0	0	0	0	0	0
2	1	4	2	0	0	0	0	5	0	3	0	0	0	0
1	0	3	6	0	0	0	0	3	3	0	0	0	0	0
1	0	3	2	1	1	2	0	9	1	1	0	0	0	0
3	5	6	5	1	0	0	2	4	6	5	0	4	0	0
0	0	7	1	0	0	0	0	0	2	0	0	7	5	0
0	5	5	8	0	0	5	5	10	0	0	0	7	0	0
0	0	3	3	0	0	0	2	2	0	0	0	3	0	0
1	0	1	0	0	0	1	0	2	1	0	0	0	0	0
5	0	5	5	0	0	5	1	5	1	1	0	0	0	0
1	1	5	0	0	0	3	1	1	0	8	0	6	6	0
2	0	2	0	0	0	2	2	0	2	0	0	3	1	0
1	0	2	0	0	0	0	6	1	1	1	0	5	0	0
10	2	5	8	5	2	0	0	5	5	10	0	0	0	0
6	0	8	9	0	0	0	3	3	6	0	0	2	0	0
10	4	10	9	7	0	5	5	5	5	10	8	8	5	0
8	8	9	9	8	0	10	2	10	7	10	0	0	0	0
2	0	3	2	0	0	0	0	0	0	0	0	0	0	0
5	5	10	8	5	2	5	6	4	8	0	0	10	6	0
10	7	7	10	7	0	0	0	7	7	7	0	0	0	0
3	0	10	3	0	0	1	2	5	10	9	0	1	0	0
0	0	1	0	0	0	0	2	1	0	0	0	2	0	0
3	0	10	4	0	0	5	0	4	3	10	6	0	0	0
10	8	0	8	8	0	0	0	10	0	3	0	0	0	0
9	0	5	10	0	0	0	5	9	10	2	0	10	0	0
8	5	8	7	8	1	5	8	8	8	8	8	10	8	1
7	7	9	5	0	0	8	3	3	10	2	5	3	2	2
0	0	5	0	0	0	8	9	1	0	0	8	8	6	0
3	2	2	1	0	0	0	3	2	2	10	0	3	0	0
0	0	5	4	0	0	4	4	5	0	10	0	5	0	0
2	0	9	2	0	0	2	1	1	8	8	1	1	2	0
0	0	2	0	0	0	0	0	1	0	0	0	0	0	0
3	0	3	2	0	0	3	2	2	2	1	10	6	5	0
2	0	1	0	0	0	1	0	0	2	0	0	0	0	0
10	10	0	9	10	0	10	2	10	10	10	0	0	0	0
0	0	3	0	0	0	0	0	0	0	0	0	0	0	0
0	0	2	0	0	0	0	1	3	0	0	0	0	0	0
8	0	8	4	0	0	0	0	3	8	0	0	2	0	0
0	7	0	7	10	4	10	7	7	4	8	0	5	0	0
0	0	5	0	0	0	9	0	3	0	0	0	0	0	0
0	0	7	0	0	0	0	0	0	0	0	0	0	0	0
5	0	10	3	0	0	10	2	3	4	5	10	0	0	0
0	0	0	0	0	0	6	4	0	0	1	0	4	0	0
0	0	0	0	0	0	1	0	0	0	0	0	0	0	0
1	0	1	0	0	0	0	0	0	0	0	0	0	0	0
0	0	0	0	0	0	0	0	0	0	2	0	0	0	0
5	5	6	6	5	0	10	10	10	10	10	0	10	0	0
0	1	4	0	0	0	0	0	0	0	2	0	0	0	0
9	3	0	0	8	8	10	9	8	6	4	3	1	2	2
0	0	0	0	0	0	0	4	0	0	0	7	4	0	0
6	1	1	5	2	1	1	1	1	1	1	1	1	2	1
6	0	10	2	0	0	0	1	3	1	1	0	2	0	0
2	0	2	1	1	0	0	0	1	0	0	0	0	0	0
0	0	0	0	0	0	0	0	0	0	0	0	0	0	0
0	5	0	0	6	0	10	0	2	0	0	0	0	0	0
10	4	10	10	2	0	2	8	5	0	0	0	5	5	0
0	0	0	0	0	0	0	3	10	0	10	0	5	2	0
8	5	10	8	3	0	5	2	8	8	8	0	2	8	1
7	5	7	8	0	2	10	5	7	7	8	8	9	7	2
9	6	9	8	2	0	1	6	6	5	6	0	5	9	0
8	6	10	10	2	0	10	10	9	9	9	10	10	10	10
2	3	3	5	1	0	0	0	2	0	3	10	0	0	0
0	0	0	0	0	0	0	0	0	0	0	0	0	0	0
2	0	7	2	0	0	2	1	2	0	0	0	2	2	0
7	10	10	6	0	0	1	3	4	0	1	0	2	1	1
0	0	2	1	0	0	1	1	1	1	1	0	0	0	0
1	0	2	1	0	0	2	2	3	0	2	0	2	0	0
2	2	3	2	1	1	0	2	2	4	2	3	3	0	0
10	0	10	10	10	8	9	9	7	7	8	0	9	9	0
5	2	10	9	2	0	5	6	10	10	8	10	5	10	5
2	0	10	2	0	0	0	0	0	1	0	0	0	0	0
3	0	0	2	0	0	9	10	0	0	0	0	0	0	0
4	2	5	3	0	0	3	0	0	2	4	0	3	0	0
5	0	10	4	0	0	1	0	4	6	0	0	0	0	0
5	2	2	4	0	0	5	5	2	2	1	0	4	2	0
1	0	10	0	0	0	0	0	2	1	0	0	0	0	0
1	0	2	0	0	0	10	0	2	1	0	0	0	0	0
6	3	9	10	0	0	0	0	7	7	8	0	0	0	0
3	0	3	1	0	0	1	1	2	2	0	0	2	1	0
4	0	3	3	0	0	2	0	2	1	5	0	0	0	0
1	1	0	0	0	0	2	2	0	0	0	10	0	0	0
8	8	9	7	8	6	6	9	7	9	9	0	0	0	0
5	7	5	7	0	0	0	0	0	0	0	0	0	0	0
6	0	10	4	0	0	5	2	10	6	6	0	2	0	0
0	2	4	2	0	0	0	2	2	0	0	0	2	0	0
9	3	8	6	4	2	7	5	5	7	7	9	5	6	0
5	0	6	0	0	0	0	0	10	3	0	0	0	0	0
7	7	5	1	0	0	10	6	9	6	8	0	5	5	0
3	0	7	4	0	0	2	4	10	0	1	0	7	0	0
0	0	0	0	0	0	0	0	0	0	0	0	8	6	0
10	10	10	9	7	0	0	0	0	0	0	0	0	0	0
1	0	3	2	0	0	3	1	1	1	1	0	0	10	6
9	9	0	8	2	0	3	2	10	10	10	1	0	3	3
4	2	4	2	1	0	4	2	9	2	3	0	2	1	0
0	0	1	0	0	0	0	1	2	0	0	0	5	0	0
0	0	1	1	0	0	5	8	5	1	4	0	7	0	0
2	1	8	4	0	0	4	2	6	1	0	4	2	0	0
0	0	0	0	0	0	0	0	0	0	0	0	0	0	0
1	0	1	1	0	0	2	1	1	1	1	0	1	0	0
1	0	2	1	1	0	2	0	1	1	2	0	0	0	0
0	0	0	0	0	0	0	0	0	0	0	0	0	0	0
0	0	0	0	0	0	0	0	0	0	0	0	0	0	0
7	0	10	1	0	0	0	0	2	0	0	0	0	0	0
8	0	10	8	3	0	9	9	8	9	5	10	10	10	7
0	5	0	5	3	0	0	10	0	0	0	0	10	5	0
0	4	9	9	6	0	0	5	3	0	4	0	10	0	0
0	0	4	2	0	0	0	0	5	0	10	0	0	0	10
5	0	3	8	0	0	10	8	7	5	0	5	7	2	0
0	0	0	3	10	10	0	0	1	0	0	0	7	10	10
0	7	7	8	8	8	9	9	8	8	6	8	6	7	7
5	6	0	7	5	8	0	3	5	0	0	0	0	0	0
10	10	10	10	10	9	10	10	5	10	10	0	10	0	0
0	6	4	0	0	3	0	0	3	6	0	4	8	3	0
10	0	7	4	4	4	10	4	4	4	0	0	0	0	0
9	9	9	9	6	5	0	9	5	10	0	10	8	0	0
10	10	10	10	10	10	10	5	10	10	10	10	10	10	10
10	0	0	10	10	10	10	10	10	0	0	0	10	0	0
4	2	0	5	7	8	10	7	10	7	0	0	10	7	4
9	3	9	7	10	3	5	8	8	8	7	1	8	10	10
0	0	1	0	0	0	0	1	0	0	0	0	1	0	0
2	2	2	2	1	1	10	3	2	2	0	0	0	0	0
7	0	10	7	0	0	0	9	8	8	0	0	9	9	8
4	0	4	2	0	0	0	6	0	6	0	0	3	0	0
0	0	0	0	0	0	0	0	0	0	0	0	0	0	0
10	5	10	10	8	7	0	6	10	10	6	0	6	4	0
9	0	5	5	3	5	0	0	4	3	0	0	0	10	5
0	0	1	0	1	0	0	2	1	0	0	0	1	0	0
10	6	9	5	7	10	10	10	4	10	0	0	0	0	7
5	8	7	5	0	0	0	5	10	0	0	0	8	0	0
2	0	4	1	0	0	0	0	2	2	1	0	0	1	0
0	0	0	2	0	2	0	0	0	1	1	0	0	10	0
8	5	6	8	7	2	8	4	4	8	3	0	2	0	0
10	0	10	10	10	0	0	5	5	10	0	5	5	0	0
3	3	1	0	1	0	0	0	1	1	0	0	0	3	0
10	10	6	10	8	1	10	0	10	0	8	0	0	10	0
0	2	3	2	4	3	0	5	3	0	0	0	0	0	0
0	0	2	10	0	0	0	0	4	0	0	0	0	0	0
10	0	0	10	10	10	10	10	10	0	0	0	10	10	10
5	2	9	10	5	5	1	0	1	0	0	0	2	0	0
10	10	10	10	10	10	10	10	10	0	0	4	10	10	10
10	10	4	10	10	10	10	10	0	0	0	0	5	0	3
10	10	0	10	10	10	0	5	10	0	0	0	10	10	10
0	0	0	6	10	10	0	0	2	0	0	0	4	5	5
8	10	5	7	10	7	10	10	10	10	0	0	10	10	7
6	6	8	5	7	2	10	8	8	5	5	0	0	0	0
6	1	1	9	5	4	7	7	8	9	1	3	4	0	4
0	0	0	0	0	0	0	0	0	0	0	0	0	0	0
5	4	4	4	6	5	6	5	5	5	4	4	5	0	0
10	8	0	0	0	0	0	0	0	0	0	0	0	0	0
0	0	0	0	0	0	0	0	0	0	0	0	0	0	0
0	8	7	8	4	6	0	3	5	0	0	6	10	1	0
6	2	1	3	1	0	10	9	1	1	10	0	10	10	0
10	10	10	10	10	10	10	10	10	10	0	10	7	0	0
5	5	0	3	0	0	0	0	5	0	0	0	0	0	5
10	10	10	10	10	9	10	10	9	2	5	0	3	3	0
9	10	5	8	8	10	10	9	10	10	10	10	0	10	10
9	1	3	9	7	9	9	6	5	1	1	1	5	2	2
9	10	10	10	10	10	10	9	9	10	9	10	9	9	9
10	9	8	10	10	10	10	10	10	10	10	4	7	10	0
10	5	2	10	10	8	10	10	10	10	10	10	10	10	0
4	4	2	3	3	1	0	3	4	3	3	4	0	0	0
10	10	9	8	0	0	0	2	1	0	0	0	2	1	0
0	0	0	0	0	0	7	4	0	0	0	0	3	0	0
9	7	9	9	6	6	0	6	0	6	0	5	8	8	0
0	2	2	5	0	0	0	7	10	2	5	0	5	0	5
0	0	0	0	0	0	0	0	0	0	0	0	0	0	0
0	0	0	0	0	0	0	0	0	1	0	0	0	0	0
6	0	6	5	0	0	0	0	0	0	0	0	0	0	0
1	0	1	0	0	0	0	0	0	0	0	0	0	0	0
0	0	0	0	0	0	0	0	0	0	0	0	0	0	0
5	5	3	6	6	3	6	3	5	5	6	3	3	6	6
4	0	0	0	0	0	0	0	2	0	0	0	5	0	0
7	2	9	9	5	1	0	4	6	7	2	5	5	1	0
0	0	0	0	0	0	0	0	0	0	0	0	0	0	0
6	3	9	4	4	2	0	4	4	6	0	0	0	0	0
0	0	0	0	0	0	0	1	0	0	0	0	0	0	0
4	0	4	4	1	3	0	0	9	9	9	0	9	3	0
0	0	0	1	0	0	3	2	0	0	0	0	2	1	0
9	0	2	5	1	1	10	10	9	8	10	0	10	5	1
7	0	7	5	3	0	9	7	7	7	1	1	9	4	2
10	10	10	10	10	10	10	0	10	10	10	10	0	0	0
3	10	10	3	7	2	10	8	10	6	10	10	10	5	0
8	0	0	7	0	0	0	0	0	0	0	0	5	0	0
7	0	8	5	0	0	10	8	6	8	10	0	10	0	0
10	10	10	10	10	10	10	8	10	10	10	8	9	10	10
6	5	8	7	0	5	0	7	2	5	7	0	7	2	0
0	0	0	0	0	0	0	10	0	2	0	0	8	0	0
8	0	4	9	9	5	10	8	10	10	0	0	10	0	0
6	3	6	4	0	0	0	0	2	2	0	0	0	0	0
7	6	7	9	5	3	0	6	7	7	0	0	0	9	0
10	8	8	10	9	0	10	7	10	10	10	10	10	9	9
10	10	10	10	10	10	8	7	10	10	10	0	10	0	0
10	10	9	10	10	10	10	9	9	9	9	8	10	0	7
3	9	9	8	8	5	7	8	8	8	8	0	8	6	5
5	5	0	5	10	5	9	7	10	0	0	0	0	0	4
0	10	10	5	6	0	0	4	4	0	10	0	10	0	0
7	9	0	10	8	10	0	10	0	0	0	0	10	0	0
10	10	10	10	10	2	0	5	10	10	10	0	5	10	0
0	0	0	0	5	2	10	5	5	10	0	5	5	5	5
10	10	10	10	10	10	0	10	10	10	10	0	10	0	10
2	5	5	4	0	0	0	5	3	0	0	0	5	0	4
8	10	10	10	10	10	10	10	10	10	10	10	10	10	0
0	0	0	0	0	0	0	0	0	0	0	0	0	0	0
8	10	6	10	10	10	9	2	10	2	4	1	3	10	10
8	8	9	9	8	5	0	8	6	2	4	4	9	7	4
9	8	9	4	7	0	8	10	9	9	7	1	10	0	0
10	9	10	10	8	9	10	9	10	10	5	3	10	5	1
9	0	10	5	0	2	10	10	0	0	0	8	0	10	0
10	10	2	10	10	2	10	6	0	0	0	10	10	0	10
10	10	0	10	10	10	10	10	8	9	0	0	10	10	0
10	2	10	7	1	0	0	3	10	10	2	0	0	10	6
7	7	9	10	0	0	0	10	1	2	0	0	10	0	0
10	8	8	7	7	5	10	5	9	10	5	9	5	5	5
8	5	8	8	8	5	10	10	5	5	5	0	8	10	0
0	0	0	2	0	0	2	2	0	0	0	0	1	1	0
10	7	9	8	7	0	0	1	3	3	2	0	0	0	0
10	10	2	10	10	10	10	4	10	0	0	0	4	0	0
4	2	5	4	1	0	0	3	3	2	3	0	4	3	4
0	0	3	1	0	0	0	2	1	0	1	0	5	5	0
3	0	3	3	1	0	0	2	3	2	4	0	3	3	0
2	9	3	8	0	0	10	9	3	3	2	10	2	0	0
10	10	10	10	10	5	10	8	10	10	10	10	10	10	0
0	0	1	0	0	0	0	0	0	0	0	0	0	0	0
8	2	10	7	3	0	10	5	10	9	9	0	0	1	0
10	9	8	10	9	6	7	5	8	8	8	0	5	4	0
10	10	0	10	10	10	10	10	10	10	10	0	10	10	0
1	1	3	0	0	0	5	1	10	0	1	10	1	0	0
0	0	1	0	0	0	0	1	0	0	1	0	0	0	0
5	0	7	7	0	2	7	8	5	7	0	0	2	1	0
0	0	2	3	0	0	0	0	8	0	2	0	0	0	5
3	3	4	3	1	1	8	5	2	5	2	0	7	4	0
7	7	5	5	3	3	0	0	3	3	3	10	0	0	0
0	0	0	0	0	0	0	0	0	0	0	0	0	0	0
0	0	2	1	0	0	0	1	0	3	2	0	0	0	0
0	0	0	0	0	0	0	0	0	0	0	0	0	0	0
0	0	0	0	0	0	0	1	0	0	0	8	0	1	0
10	7	10	10	9	10	10	10	10	9	9	8	10	10	8
10	10	10	10	10	10	10	10	10	10	10	10	10	10	0
6	2	0	6	5	3	0	3	4	2	5	0	6	6	0
10	10	10	10	10	10	10	10	10	10	0	10	10	10	7
7	0	4	1	0	0	0	0	2	0	0	0	0	0	0
0	8	7	8	8	7	4	8	8	0	0	6	5	0	0
3	3	8	5	2	0	10	10	6	5	4	0	7	5	0
4	7	10	9	9	9	10	9	10	0	10	0	8	8	10
9	8	5	9	9	5	0	4	8	6	9	0	0	10	5
8	9	9	9	9	9	0	9	8	0	10	10	10	10	10
0	10	10	10	10	10	0	10	10	0	0	10	10	10	0
0	0	0	0	0	0	0	0	0	0	0	0	0	0	0
6	6	10	7	5	4	10	8	5	8	8	2	5	0	0
10	9	10	8	0	4	0	8	10	10	8	0	2	2	0
0	0	0	0	0	0	0	0	0	0	0	0	0	0	0
6	8	7	4	3	3	0	3	4	7	6	0	1	0	0
1	0	3	3	0	0	0	3	5	4	3	0	0	1	0
2	0	8	1	0	0	0	4	0	0	0	0	0	0	0
7	3	8	6	0	1	10	10	5	7	9	5	0	0	10
1	1	1	1	0	0	0	2	3	4	0	0	0	0	0
0	0	5	0	0	0	2	2	10	0	0	0	0	0	0
0	0	0	0	0	0	0	2	0	0	0	0	2	0	0
0	0	0	0	0	0	10	5	0	0	0	0	5	0	0
1	0	0	0	0	0	0	0	0	0	0	0	0	0	0
10	10	10	10	0	0	0	0	10	10	10	0	0	0	0
5	2	4	1	0	0	0	0	6	4	6	10	10	0	0
7	1	10	9	7	0	10	4	10	10	0	6	1	0	0
5	2	6	6	0	0	10	5	10	5	4	0	0	8	0
0	0	2	0	0	0	0	0	0	1	0	0	0	0	0
0	0	0	0	0	0	0	0	0	0	0	0	0	0	0
0	0	0	0	0	0	0	0	0	0	10	0	0	0	0
5	5	5	0	1	0	6	0	3	3	5	0	0	0	0
10	10	10	5	5	0	0	0	3	5	0	0	0	10	0
4	2	8	6	0	0	10	9	5	9	0	8	10	0	0
2	0	0	0	0	0	0	0	0	0	0	0	0	0	0
8	0	8	0	1	0	3	6	0	10	0	0	7	0	0
9	0	0	10	0	0	2	3	5	0	3	0	0	0	0
0	0	0	1	0	0	0	1	0	0	0	0	0	0	0
0	0	0	0	0	0	3	0	0	0	0	0	0	0	0
0	0	3	0	0	0	0	0	1	1	0	0	0	0	0
5	5	5	3	0	0	0	0	5	3	5	0	0	0	0
10	10	6	10	10	10	10	9	10	10	5	0	9	0	0
9	6	10	10	4	4	0	3	3	9	0	0	3	0	0
0	1	1	3	1	0	1	0	1	0	1	0	0	0	0
0	0	0	0	0	0	0	0	0	0	0	0	0	0	0
0	0	0	0	0	0	0	5	0	0	0	0	2	0	0
3	0	0	0	0	0	0	4	4	0	0	0	0	0	0
0	0	0	0	0	0	0	1	0	0	0	0	0	0	0
5	4	2	3	2	1	1	1	5	4	7	0	0	0	0
10	0	5	10	5	0	10	8	10	5	0	0	5	2	0
2	0	7	2	0	0	10	1	4	10	0	0	10	10	0
0	0	0	0	0	0	10	0	0	0	0	0	0	0	0
10	10	0	0	0	5	0	0	10	0	10	0	0	0	10
3	4	5	5	0	0	0	3	3	0	6	0	0	0	0
0	1	0	0	3	1	1	0	0	0	0	10	8	10	1
0	0	0	0	1	1	0	1	2	0	0	0	3	0	0
10	10	10	10	10	5	0	10	5	5	10	10	10	5	0
0	0	0	0	0	0	0	0	0	0	0	0	0	0	0
1	0	1	0	0	0	0	0	0	0	0	0	0	0	0
4	0	2	3	0	0	5	7	8	4	6	1	7	8	4
0	0	0	0	0	0	0	0	0	0	0	0	0	0	0
0	0	0	0	0	0	0	0	0	0	0	0	0	0	0
0	0	0	0	0	0	0	0	2	0	0	0	1	0	0
3	0	0	0	0	0	0	0	0	0	0	0	5	0	0
7	0	9	10	0	0	0	10	0	10	0	9	10	10	10
10	0	10	7	5	0	0	8	8	10	0	0	9	0	0
3	3	3	3	2	2	2	0	3	3	0	0	0	0	0
0	0	0	0	0	0	0	0	0	0	0	0	0	0	0
0	0	0	0	0	0	0	0	0	0	0	0	0	0	0
9	0	0	5	0	0	0	0	0	0	0	0	0	0	0
10	10	10	10	10	5	10	8	6	10	10	5	0	5	0
7	0	0	0	8	10	0	8	10	0	0	0	8	6	6
10	10	1	10	10	10	10	7	10	10	10	0	8	10	0
0	0	1	0	1	1	0	0	1	0	2	0	0	0	0
4	4	0	5	5	5	5	10	0	0	0	0	0	0	0
0	0	0	0	0	8	10	0	0	0	0	0	0	0	0
0	0	0	0	0	0	0	0	0	0	0	0	0	0	0
10	8	5	10	5	5	0	8	10	10	10	0	10	8	0
10	10	5	10	10	8	10	7	10	0	0	8	9	7	0
2	2	3	5	1	2	0	4	1	3	0	0	2	1	0
6	0	0	2	0	0	0	4	5	5	0	2	2	0	0
5	0	5	4	1	0	4	4	0	8	8	0	0	4	4
0	0	0	0	0	0	0	0	0	0	0	0	0	0	0
0	0	1	0	0	0	0	1	0	0	1	0	0	0	1
0	0	0	0	0	0	0	5	1	0	0	0	5	5	0
0	0	5	0	0	0	0	2	0	0	0	0	2	0	0
0	0	0	0	0	0	0	0	0	0	0	0	0	0	0
9	5	9	9	0	5	9	10	10	10	0	10	10	0	0
0	0	0	0	0	0	0	0	0	0	0	0	1	0	0
3	0	7	8	7	5	3	8	7	4	0	5	3	6	5
10	10	10	9	10	10	10	10	10	10	10	10	0	0	0
0	0	0	0	0	0	1	1	0	0	0	0	1	0	0
0	3	5	2	2	0	0	5	3	0	2	0	3	0	5
0	0	0	0	0	0	0	0	0	2	0	0	0	0	0
0	0	0	0	0	0	0	0	0	0	0	0	0	10	0
0	0	0	0	0	0	0	0	0	0	0	0	0	0	0
0	0	0	0	0	0	0	0	0	0	0	0	0	0	0
0	0	0	0	0	0	0	0	0	0	0	0	0	0	0
8	5	1	5	2	3	0	0	8	8	8	0	0	0	0
4	2	4	5	2	2	5	7	2	3	5	2	5	2	0
0	0	0	0	0	0	0	0	0	0	0	0	0	0	0
0	0	1	2	2	1	0	1	1	0	1	0	0	0	0
2	0	0	4	3	3	9	6	6	0	6	0	6	2	4
9	8	0	2	7	5	10	5	9	9	5	0	7	0	0
3	0	0	1	0	2	0	1	0	0	0	0	3	1	1
5	5	3	0	10	10	0	10	10	10	10	0	10	10	10
5	5	8	10	5	0	10	10	10	4	0	10	2	0	0
10	8	9	7	10	10	10	10	10	10	8	10	10	10	10
4	0	1	5	4	1	0	6	0	3	0	5	4	2	2
5	0	3	8	0	0	0	10	8	7	0	0	10	0	0
0	3	8	3	0	0	0	0	3	0	5	2	3	3	0
0	0	3	5	0	0	0	5	4	2	0	6	5	6	0
5	0	5	5	0	0	10	5	5	5	0	0	0	10	10
5	3	9	5	4	6	0	10	10	7	3	0	5	4	0
8	0	10	5	0	0	0	10	0	10	0	0	8	0	0
2	2	0	6	3	3	0	3	7	7	0	5	0	0	0
2	0	3	4	0	0	0	5	3	0	3	8	8	0	0
0	0	0	0	0	0	0	0	0	0	0	0	1	0	0
0	0	1	0	0	0	0	0	0	0	0	0	0	0	0
3	8	2	3	0	0	0	2	10	3	7	0	0	0	0
0	0	0	0	0	0	0	7	0	0	0	0	7	2	0
0	0	0	0	0	0	0	0	0	0	0	0	0	0	0
8	8	0	9	8	6	0	7	10	9	10	0	7	7	5
0	0	10	10	10	10	10	6	10	0	10	0	0	10	10
0	0	3	1	0	0	0	5	0	0	1	0	4	3	0
2	0	4	1	0	0	0	3	1	1	1	0	2	1	0
0	0	0	0	0	0	0	4	1	0	3	0	2	0	0
0	0	0	0	0	0	0	0	1	0	0	0	0	0	0
9	0	7	4	0	0	0	0	3	9	10	0	0	0	0
1	0	0	1	0	0	1	0	0	0	1	0	1	0	0
0	2	2	2	1	0	0	0	1	0	1	0	0	0	0
9	0	9	3	0	0	0	9	5	0	8	0	9	0	0
0	0	0	0	0	0	0	1	0	0	0	0	0	0	0
10	0	10	10	0	0	0	0	10	10	0	0	10	0	0
4	3	3	5	2	3	0	0	3	4	3	0	6	3	0
0	0	0	0	0	0	0	0	0	0	0	0	0	0	0
0	0	0	0	0	0	0	0	0	0	0	0	0	0	0
0	0	0	0	0	0	0	3	1	0	0	0	3	0	0
5	3	7	6	4	3	0	3	2	2	3	0	6	0	2
5	0	0	0	0	0	0	0	0	0	0	0	0	0	0
10	10	10	9	10	1	0	5	10	5	10	0	0	0	0
4	7	4	10	10	7	10	10	10	0	0	10	10	10	10
0	0	0	0	0	0	0	0	0	0	0	0	0	0	0
9	9	6	9	9	8	0	7	9	6	9	0	3	1	0
2	0	0	1	0	0	0	5	3	3	5	0	0	2	0
6	1	3	5	1	0	0	6	5	6	5	0	5	0	0
0	0	0	0	0	0	0	0	5	0	0	0	0	0	0
0	0	5	5	0	0	0	7	3	0	0	8	0	0	0
4	0	4	5	1	0	0	2	2	1	0	0	1	1	0
10	0	3	4	0	0	0	0	3	1	0	0	0	0	0
7	0	0	1	0	0	0	1	10	7	0	0	1	0	0
5	0	3	2	0	0	0	0	0	1	0	0	0	0	0
10	10	10	10	0	0	4	0	9	10	0	10	0	4	0
1	0	1	2	0	0	0	6	10	1	1	0	8	0	0
2	0	0	0	0	0	0	0	0	0	0	0	0	0	0
0	0	0	0	0	0	0	0	0	0	0	0	0	0	0
6	0	3	0	1	0	0	1	2	4	2	0	2	0	0
0	0	1	0	0	0	0	0	0	0	0	5	4	0	0
0	0	0	0	0	0	0	2	0	0	0	0	3	0	1
1	0	2	1	0	1	0	5	3	1	3	0	8	2	0
0	0	2	2	0	0	0	9	9	0	0	0	10	0	0
0	1	2	0	0	0	0	0	0	0	0	0	0	0	0
0	0	0	0	0	0	0	0	0	0	0	0	0	0	0
1	0	2	4	6	0	0	3	2	0	2	0	3	10	5
0	0	0	0	0	0	0	8	0	0	0	0	0	0	0
0	0	0	0	0	0	0	0	0	0	0	0	0	0	0
0	0	1	1	0	0	0	7	0	2	2	2	10	0	0
0	1	5	0	1	0	0	2	0	0	3	0	2	0	10
0	0	0	0	0	0	0	0	0	0	0	0	0	0	0
7	5	5	10	2	0	4	7	10	10	7	0	7	0	0
7	0	0	0	0	0	0	0	5	8	0	0	0	0	0
0	0	1	2	0	0	0	3	2	1	8	0	10	3	0
1	0	1	0	0	0	0	0	0	1	0	0	0	0	0
0	0	0	0	0	0	0	0	0	0	0	0	0	0	0
0	0	10	0	10	0	0	0	0	0	0	10	10	10	10
8	5	5	6	6	6	3	4	6	6	5	7	6	6	6
0	0	0	0	0	0	0	0	0	0	0	0	0	0	0
